# Supplementary material for: Sperm modulate uterine immune parameters relevant to embryo implantation and reproductive success in mice
Source: Commun Biol. 2021 May 14;4:572. doi: 10.1038/s42003-021-02038-9 (PMC8121928; doi:10.1038/s42003-021-02038-9)
Supplement: Supplementary file 3 — Supplementary Data 1 [file 42003_2021_2038_MOESM3_ESM.xlsx]

## Sheet: Sheet1
Supplementary Data 1. Genes differentially regulated in microarray data with fold change >1.5 and FDR < 5.0E-02. Intact vs unmated virgin estrus control comparison. FC = Fold-Change; FDR = False Discovery rate P Value.
Up-regulated genes					Down-regulated genes
Gene Symbol	Refseq	FC	FDR		Gene Symbol	Refseq	FC	FDR
Clca4	NM_139148	29.98	0.000195		Aqp8	NM_007474	-7.26	0.0028
Cxcl5	NM_009141	23.59	0.000223		Greb1	NM_015764	-7.11	0.00016
Cxcl2	NM_009140	23.58	0.000339		Bub1	NM_001113179	-6.85	0.0489
Clca2	NM_030601	23.01	8.95e-05		Ccnb1	NM_172301	-6.81	0.0256
Tnfaip2	NM_009396	21.98	0.000575		Mki67	NM_001081117	-6.8	0.0249
Chi3l1	NM_007695	19.98	0.000262		Ccna2	NM_009828	-6.72	0.0463
Slc26a4	NM_011867	19.17	0.00167		Angptl7	NM_001039554	-6.65	0.032
Tnip3	NM_001001495	12.93	0.00043		Gm16485	ENSMUST00000104915	-6.12	0.000407
Il17c	NM_145834	12.53	0.000818		Adh1	NM_007409	-5.94	0.00116
Clca1	NM_009899	12.21	5.26e-05		Nusap1	NM_133851	-5.63	0.0187
Il1f9	NM_153511	11.3	0.000238		Prr11	NM_175563	-5.45	0.0208
Nos2	NM_010927	10.92	0.00105		Pgr	NM_008829	-4.88	0.000608
Dmbt1	NM_007769	10.01	0.000564		Plk1	NM_011121	-4.86	0.0448
Sprr2b	NM_011469	9.33	5.26e-05		Kif11	NM_010615	-4.77	0.0392
Sprr2d	NM_011470	8.87	0.00016		Casc5	NM_029617	-4.77	0.0273
Il1f6	NM_019450	8.73	0.00107		Prc1	NM_145150	-4.59	0.0284
Tnfaip3	NM_009397	8.25	0.00161		Rgs2	NM_009061	-4.51	0.00417
Slc5a8	NM_145423	8.02	0.000739		Racgap1	NM_012025	-4.5	0.0468
A330021E22Rik	BC062906	7.74	0.00077		Ncapg	NM_019438	-4.5	0.0254
Slfn4	NM_011410	7.52	0.000524		Cenpe	NM_173762	-4.34	0.0334
Ly6i	NM_020498	7.3	0.000243		Ccnb2	NM_007630	-4.29	0.0232
Ptgs2	NM_011198	7.03	0.00506		Aldh1a2	NM_009022	-4.26	0.0263
Peg10	NM_130877	6.63	5.26e-05		Kif20a	NM_009004	-4.2	0.0206
Slc5a1	NM_019810	6.55	6.84e-05		Pcp4l1	NM_025557	-4.13	0.00101
Cxcl10	NM_021274	6.36	0.0154		Tpx2	NM_001141977	-4.09	0.0418
Hey1	NM_010423	6.29	0.000601		Sytl5	NM_177704	-4.06	0.000168
Csf3	NM_009971	6.2	8.62e-05		Anln	NM_028390	-4.05	0.04
Saa3	NM_011315	5.78	0.00107		Ccl21a	NM_011124	-3.8	0.00223
Il1b	NM_008361	5.54	0.00303		Dpy19l1	NM_172920	-3.72	0.000752
Slc6a14	NM_020049	5.41	0.000255		C79407	BC052175	-3.71	0.0458
Tnf	NM_013693	5.31	0.00223		Hmmr	NM_013552	-3.68	0.0373
Noxo1	NM_027988	5.22	0.000259		Bub1b	NM_009773	-3.64	0.0358
Slc2a6	NM_172659	5.05	0.000394		Mad2l1	NM_019499	-3.62	0.00745
Il8rb	NM_009909	4.96	0.00234		Ckap2l	NM_181589	-3.6	0.00571
Zc3h12a	NM_153159	4.81	5.26e-05		D2Ertd750e	NM_026412	-3.58	0.0195
Nod2	NM_145857	4.74	5.93e-05		Tmem56	NM_178936	-3.55	0.000462
Gpr110	NM_133776	4.71	0.000391		Hsd11b2	NM_008289	-3.53	0.009
Niacr1	NM_030701	4.62	0.000131		Rapgefl1	NM_001080925	-3.5	0.000303
Il22ra1	NM_178257	4.49	0.000314		Kif20b	NM_183046	-3.47	0.0341
Icam1	NM_010493	4.45	0.00227		Crabp2	NM_007759	-3.39	0.00157
Ltbp2	NM_013589	4.44	0.00116		Cenpf	NM_001081363	-3.34	0.0414
Slc16a7	NM_011391	4.4	0.0011		Aspm	NM_009791	-3.32	0.0419
Pigz	NM_172822	4.28	0.000479		Kif2c	NM_134471	-3.29	0.0364
Gm9573	AB242596	4.27	5.26e-05		Cenpa	NM_007681	-3.28	0.0398
Rassf4	NM_178045	4.16	0.00128		Mybl1	NM_008651	-3.23	0.00773
Steap1	NM_027399	3.81	0.0003		A2m	NM_175628	-3.22	0.0295
Bhlha15	NM_010800	3.79	0.000314		Crispld2	NM_030209	-3.2	0.00482
Lrrc36	NM_001033371	3.71	0.00574		Col6a3	AF064749	-3.19	0.004
Clic5	NM_172621	3.68	0.000153		Sdk1	NM_177879	-3.17	0.00682
Il4i1	NM_010215	3.67	0.000607		Ube2c	NM_026785	-3.16	0.0177
Shisa3	NM_001033415	3.64	0.000466		Igf1	NM_010512	-3.13	0.0265
Steap4	NM_054098	3.63	0.00777		Krt84	NM_008474	-3.13	0.0212
Slc39a6	NM_139143	3.58	0.000235		Aurka	NM_011497	-3.13	0.0396
Pion	NM_175437	3.57	0.000611		C330027C09Rik	NM_172616	-3.11	0.0383
Zfp750	NM_178763	3.54	0.00356		Aldh1a1	NM_013467	-3.08	0.0439
Nox1	NM_172203	3.52	0.00155		Crabp1	NM_013496	-3.04	0.00462
Plaur	NM_011113	3.49	0.000611		Trex2	NM_011907	-3.02	0.00185
Pde4b	NM_019840	3.47	0.000575		Ngfr	NM_033217	-3.01	0.0116
Hsd17b7	NM_010476	3.46	0.00542		Gm10647	ENSMUST00000098612	-2.98	0.00342
C2	NM_013484	3.45	6.01e-05		E330013P04Rik	NR_026942	-2.98	0.0196
Gbp5	NM_153564	3.4	0.00601		Per3	NM_011067	-2.98	0.0149
Cxcl1	NM_008176	3.38	0.000314		Kitl	NM_013598	-2.98	0.00115
Pde8b	NM_172263	3.37	0.00312		Bhlhe41	NM_024469	-2.96	0.000693
Cebpd	NM_007679	3.3	0.000479		Ppp2r2c	NM_172994	-2.91	0.0146
Cd14	NM_009841	3.28	0.000131		Cdca3	NM_013538	-2.89	0.0483
Irg1	NM_008392	3.27	0.0479		Fam111a	BC038020	-2.89	0.0152
Gm266	BC145736	3.24	0.00218		Cd34	NM_001111059	-2.88	0.0179
Rgs16	NM_011267	3.23	0.00794		Trpc4	NM_016984	-2.87	0.0207
Mvd	NM_138656	3.2	0.00378		Dgkh	NM_001081336	-2.83	0.000987
Lipk	NM_172837	3.16	0.00126		Slc2a12	NM_178934	-2.83	0.00164
Mapk11	NM_011161	3.16	0.000128		P2ry14	NM_133200	-2.81	0.0488
Flrt3	NM_178382	3.14	0.000235		Gas6	NM_019521	-2.81	0.0261
Adm	NM_009627	3.14	0.000383		Adam12	NM_007400	-2.79	0.012
Nav3	NM_001081035	3.12	0.000251		Ramp3	NM_019511	-2.79	0.0456
Tuba8	NM_017379	3.11	0.000462		Tgfb3	NM_009368	-2.78	0.016
Bpgm	NM_007563	3.1	0.000462		Fam83d	BC068129	-2.78	0.0286
Slc34a2	NM_011402	3.1	0.000241		Fam3b	NM_020622	-2.77	0.00417
Fyb	NM_011815	3.08	0.00388		Hspb1	NM_013560	-2.76	0.000592
6330407A03Rik	AK018133	3.08	0.000314		Gm8956	XR_035025	-2.76	0.026
Tmc5	NM_001105252	3.08	5.26e-05		2310044G17Rik	BC026384	-2.75	0.000769
Krt25	NM_133730	3.07	0.000103		Zbtb16	NM_001033324	-2.74	0.0325
C4a	NM_011413	3.02	0.000262		Dbp	NM_016974	-2.71	0.00803
Neurl3	NM_153408	3.02	0.0212		Fam124b	BC150872	-2.69	0.00302
Grhl3	NM_001013756	2.94	0.00258		Fam65b	NM_029679	-2.69	0.00801
Tnfrsf11b	NM_008764	2.92	0.0205		Krt12	NM_010661	-2.68	0.00462
Ikbke	NM_019777	2.91	0.000238		Scube1	NM_022723	-2.67	0.00335
Rsad2	NM_021384	2.91	0.00175		Aif1l	NM_145144	-2.65	0.02
Noxa1	NM_172204	2.9	0.000718		Pcolce2	NM_029620	-2.6	0.000648
Ccdc88b	NM_001081291	2.89	4.33e-05		Wee1	NM_009516	-2.6	0.00272
Fam20a	NM_153782	2.89	0.000479		Cd97	NM_011925	-2.59	0.000217
Nfkbie	NM_008690	2.89	0.00714		Kif18a	NM_139303	-2.59	0.0393
9030625A04Rik	BC116748	2.89	0.01		Aldh3b2	ENSMUST00000100032	-2.59	0.00662
Rgs9	NM_011268	2.89	0.0032		Ccdc34	NM_026613	-2.59	0.00142
Sprr2e	NM_011471	2.88	0.00209		Cks2	NM_025415	-2.58	0.0124
Agxt2l1	NM_027907	2.88	0.00741		Ndrg2	NM_013864	-2.53	0.0107
Glipr2	NM_027450	2.88	0.000206		V1rc13	NM_134168	-2.52	0.00318
Rapgef5	NM_175930	2.88	0.000238		Vcan	NM_001081249	-2.52	0.0345
Gp49a	NM_008147	2.88	0.0414		Rrm1	NM_009103	-2.51	0.0358
Npnt	NM_033525	2.85	0.00107		Rab18	BC056351	-2.5	0.00591
Trpv4	NM_022017	2.84	0.00499		Arhgap11a	NM_181416	-2.5	0.0335
Ccdc109b	NM_025779	2.81	0.000131		Spon1	NM_145584	-2.47	0.0334
Mfi2	NM_013900	2.81	0.00146		1700086L19Rik	ENSMUST00000095617	-2.46	0.0243
Itpripl2	NM_001033380	2.81	0.00399		Trim2	NM_030706	-2.46	0.000235
Leprel1	NM_173379	2.8	0.000727		Bclp2	NM_001080816	-2.45	0.000486
Creb3l1	NM_011957	2.79	0.000648		Serpinb1a	NM_025429	-2.45	0.000716
S100a9	NM_009114	2.74	0.0105		Nqo1	NM_008706	-2.45	0.0147
Csf1	NM_007778	2.74	0.00459		Gpr64	NM_178712	-2.43	0.00217
Birc3	NM_007464	2.71	5.26e-05		Nr1d2	NM_011584	-2.42	0.00185
Slc27a2	NM_011978	2.7	0.0264		Rasa4	NM_133914	-2.41	0.0136
Serpine1	NM_008871	2.69	0.00179		Stat5a	NM_011488	-2.41	0.000934
Ppbp	NM_023785	2.69	0.0487		Palmd	NM_023245	-2.4	0.00892
Skiv2l	NM_021337	2.69	0.000135		Mboat2	NM_026037	-2.37	0.00296
Igsf6	NM_030691	2.68	0.0084		BC048679	ENSMUST00000073406	-2.37	0.0324
Tspan33	NM_146173	2.68	0.000145		Arhgap19	NM_027667	-2.36	0.0266
Spata13	NM_001033272	2.64	0.000217		B4galt5	NM_019835	-2.36	0.00878
Klk10	NM_133712	2.64	0.000869		Unc5cl	NM_152823	-2.35	0.000709
Tmem171	NM_001025606	2.64	0.00168		Cit	NM_007708	-2.35	0.0491
Oog1	NM_178657	2.63	0.00128		Pdk4	NM_013743	-2.34	0.00277
Cited1	NM_007709	2.62	0.000575		Sgms2	NM_028943	-2.34	0.00556
St5	NM_001001326	2.62	0.0468		V1rc10	NM_134165	-2.31	0.00378
Stk19	NM_019442	2.61	0.000103		Enpp1	NM_008813	-2.31	0.00582
Gyk	NM_212444	2.61	0.000345		Olfml3	NM_133859	-2.29	0.0274
Lif	NM_008501	2.6	0.00508		Ppef2	NM_011148	-2.29	0.00511
Il1rn	NM_031167	2.59	0.0028		Tmod1	NM_021883	-2.28	0.0104
Nlrc4	NM_001033367	2.58	0.000131		Wnt5a	NM_009524	-2.28	0.00211
Acot7	NM_133348	2.57	0.00345		Ppp2r2b	NM_028392	-2.28	0.00978
St3gal1	NM_009177	2.54	0.000769		Lgr6	NM_001033409	-2.28	0.000912
Pik3ap1	NM_031376	2.54	0.0395		Bzrpl1	NM_027292	-2.26	0.0024
Lemd1	NM_001033250	2.52	0.0025		Dsc2	NM_013505	-2.26	0.000526
Edn1	NM_010104	2.52	0.0073		Plscr4	NM_178711	-2.24	0.0335
Cxcl16	NM_023158	2.51	0.00146		Padi4	NM_011061	-2.23	0.000778
Slc26a9	NM_177243	2.5	0.00114		Pi15	NM_053191	-2.23	0.00435
Rhbdf1	NM_010117	2.49	0.00116		1810011O10Rik	NM_026931	-2.22	0.00234
Lphn2	NM_001081298	2.49	0.000235		Add2	NM_013458	-2.2	0.00502
Trim40	NM_001033235	2.49	8.29e-05		4833442J19Rik	BC048711	-2.2	0.00105
Cd40	NR_027852	2.48	0.00167		Tef	NM_153484	-2.19	0.00442
Arhgap8	NM_028455	2.48	0.000217		Ovol2	NM_026924	-2.18	0.0016
Steap2	NM_001103157	2.48	0.00217		Lifr	NM_013584	-2.18	0.0128
Lss	NM_146006	2.48	0.028		Dll4	NM_019454	-2.18	0.00259
Trim7	NM_053166	2.47	0.000314		Abca9	NM_147220	-2.18	0.0356
A530040E14Rik	BC100303	2.46	0.00108		Snai2	NM_011415	-2.17	0.00686
BC037703	BC037703	2.45	0.00129		Pknox2	NM_001029838	-2.17	0.0261
Ccrl2	NM_017466	2.43	0.00731		Ak5	NM_001081277	-2.16	0.00348
Itga2	NM_008396	2.42	0.000103		Gm12824	NM_001085549	-2.15	0.00543
9330120H11Rik	ENSMUST00000098326	2.41	0.000344		Ndc80	NM_023294	-2.14	0.0428
Olfm1	NM_019498	2.41	0.0446		Bves	NM_024285	-2.14	0.00443
Cyp51	NM_020010	2.41	0.026		Hspb8	NM_030704	-2.13	0.0277
Flt1	NM_010228	2.4	0.000314		Ighg	X70423	-2.12	0.0464
Rhof	NM_175092	2.4	0.0014		Mastl	NM_025979	-2.12	0.0248
C030002C11Rik	BC058715	2.39	0.0272		Slc5a3	NM_017391	-2.11	0.00487
Susd4	NM_144796	2.39	0.000195		Per2	NM_011066	-2.11	0.0259
Rnf186	NM_025786	2.37	7.83e-05		Creb5	NM_172728	-2.11	0.00833
Ltc4s	NM_008521	2.36	5.93e-05		8430427H17Rik	NM_001134300	-2.11	0.00677
Fam148b	NM_001081314	2.36	0.00128		Papln	NM_130887	-2.11	0.0195
Smox	NM_145533	2.36	5.26e-05		Gabra3	NM_008067	-2.1	0.000384
Ada	NM_007398	2.35	0.000468		Lum	NM_008524	-2.1	0.0244
Adam28	NM_010082	2.35	9.06e-05		Mettl7a1	NM_027334	-2.1	0.012
Clmn	NM_053155	2.34	0.023		Aqp5	NM_009701	-2.09	0.016
Stxbp1	NM_001113569	2.33	0.00107		Rassf9	NM_146240	-2.08	0.00703
Defb1	NM_007843	2.32	0.00987		Accn1	NM_001034013	-2.07	0.0483
Rnf145	NM_028862	2.32	0.000974		Itgb3	NM_016780	-2.07	0.0308
Ero1l	NM_015774	2.32	0.000592		Nav2	NM_175272	-2.06	5.26e-05
Csf3r	NM_007782	2.32	0.0186		Frmd4b	NM_145148	-2.06	8.62e-05
Stx11	BC118516	2.32	0.000307		4930534B04Rik	NM_181815	-2.05	0.0308
Il17rd	NM_134437	2.32	0.0217		Ano5	NM_177694	-2.05	0.029
Fzd7	NM_008057	2.32	0.000153		Adcy5	NM_001012765	-2.05	0.0147
Dsg3	NM_030596	2.31	0.0196		Pfn2	NM_019410	-2.04	0.0106
Tmem178	NM_026516	2.31	5.26e-05		Naaa	NM_025972	-2.04	0.000479
Muc13	NM_010739	2.3	0.000869		F730047E07Rik	NM_199467	-2.03	0.0347
Kcne3	NM_020574	2.3	0.00862		Camk1g	NM_144817	-2.03	0.00699
I830012O16Rik	NM_001005858	2.3	0.00362		Aldh3b2	ENSMUST00000100032	-2.02	0.016
2610528A11Rik	BC049685	2.3	0.00587		Myo3b	NM_177376	-2.01	0.0006
Rcsd1	NM_178593	2.3	0.000526		Utf1	NM_009482	-2.01	0.02
Sik1	NM_010831	2.29	0.00363		Marchf4	NM_001045533	-2.01	0.023
Prss32	NM_027220	2.29	0.00411		Gm106	NM_001033288	-2.01	0.0153
Lrg1	NM_029796	2.29	0.00256		1300010F03Rik	NM_027906	-2.01	0.00174
Npas2	NM_008719	2.28	0.000486		Chek2	NM_016681	-2.01	0.00459
Herpud1	NM_022331	2.28	0.000779		Tead2	NM_011565	-2	0.000769
Tnfrsf1b	NM_011610	2.27	0.00043		Cdkn2c	NM_007671	-2	0.00318
Fas	NM_007987	2.27	0.0056		Pmp22	NM_008885	-1.98	0.0164
Shroom1	NM_027917	2.27	0.00159		Tlr1	NM_030682	-1.98	0.00091
Relb	NM_009046	2.26	0.000833		Sv2b	NM_001109753	-1.98	0.0163
Mfsd2	NM_029662	2.26	0.0123		Pdzd2	NM_001081064	-1.97	0.0108
Hk2	NM_013820	2.26	0.000131		Trim58	NM_001039047	-1.97	0.0308
Irak3	NM_028679	2.26	0.00429		Serpinb8	NM_011459	-1.97	0.0015
Bcl3	NM_033601	2.25	0.00143		Msrb2	NM_029619	-1.97	0.00734
Nfkbiz	NM_030612	2.25	0.000103		Serpinh1	NM_009825	-1.97	0.0363
Mgll	NM_011844	2.25	0.000235		Arsj	NM_173451	-1.96	0.0181
A330023F24Rik	AK171382	2.25	0.00225		Camk1d	NM_177343	-1.96	0.00435
Stc2	NM_011491	2.24	5.93e-05		Trp53inp1	NM_021897	-1.96	0.00797
Ifne	NM_177348	2.24	0.000645		Bmp2	NM_007553	-1.94	0.0297
Rnd3	NM_028810	2.24	0.0018		Zfp7	NM_145916	-1.94	0.00833
Gm13023	NM_001007077	2.24	0.000592		Rnf141	NM_025999	-1.94	0.000195
Hpse	NM_152803	2.23	0.000128		Padi2	NM_008812	-1.94	8.8e-05
Rasal1	NM_013832	2.23	0.000671		Rassf5	NM_018750	-1.94	0.00257
Sh3rf1	NM_021506	2.22	0.000608		Gng4	NM_010317	-1.93	0.0204
Nfkb2	NM_019408	2.21	0.00285		Atp2b2	NM_009723	-1.93	0.00495
BC023105	BC023105	2.21	0.00869		Wdr67	NM_001081396	-1.93	0.00865
Usp18	NM_011909	2.2	0.000533		Usp2	NM_198092	-1.92	0.00834
Cd274	NM_021893	2.2	0.000905		Adamts6	NM_001081020	-1.92	0.0179
Slfn1	NM_011407	2.2	0.0179		Heatr5b	NM_001081179	-1.92	0.0494
8430408G22Rik	BC058515	2.2	0.00262		Slc16a12	NM_172838	-1.91	0.00865
Prkca	NM_011101	2.19	0.00194		P2ry1	NM_008772	-1.91	0.015
Trim15	NM_001024134	2.19	0.00767		Fkbp14	NM_153573	-1.91	0.00983
Il1a	NM_010554	2.19	0.0231		Itgb4	NM_001005608	-1.91	0.00126
2310007B03Rik	NM_172411	2.19	0.0421		Tshr	NM_011648	-1.9	0.0183
Ublcp1	NM_024475	2.19	0.0171		Htr1d	NM_008309	-1.9	0.0219
Lpin1	NM_015763	2.18	0.00423		Ankrd46	NM_175134	-1.9	0.00149
Camkk2	NM_145358	2.18	0.00342		Hmgn2	NM_016957	-1.89	0.0356
Phf17	NM_172303	2.17	0.000235		A4galt	NM_001004150	-1.89	0.00891
Cttnbp2	NM_080285	2.17	0.000104		Antxr1	NM_054041	-1.89	0.0247
Cdo1	NM_033037	2.16	0.00174		Gm14005	ENSMUST00000099395	-1.88	0.0286
Fndc4	NM_022424	2.15	0.00983		Dscam	NM_031174	-1.88	0.0256
Micall2	NM_174850	2.14	0.000849		Ppp1r1b	NM_144828	-1.88	0.0256
Trim27	NM_009054	2.14	0.000217		Tnfrsf19	NM_013869	-1.87	0.0271
Ceacam12	NM_026087	2.13	0.00283		Bnipl	NM_134253	-1.87	0.00128
Atp1b1	NM_009721	2.13	0.00568		Nuak1	NM_001004363	-1.87	0.00117
Hmgcs1	NM_145942	2.13	0.0412		Lrrc8c	NM_133897	-1.86	0.0257
Ak3l1	NM_009647	2.12	0.0213		Slc15a2	NM_021301	-1.86	0.00728
Homer2	NM_011983	2.12	0.000271		Chst13	ENSMUST00000070890	-1.86	0.00067
Selplg	NM_009151	2.12	0.00484		Rab30	NM_029494	-1.85	0.00338
Pik3c2b	BC132141	2.11	0.000539		Tiaf2	AF075717	-1.85	0.0156
Tlr2	NM_011905	2.11	0.000217		Adam33	NM_033615	-1.84	0.000391
Htr6	NM_021358	2.1	0.000393		Gm16494	XM_001480078	-1.83	0.016
Slc16a3	NM_030696	2.1	0.00117		AK129341	BC119072	-1.83	0.00391
Aacs	NM_030210	2.1	0.0167		Cdkl1	NM_183294	-1.83	0.0229
Klf7	NM_033563	2.09	0.00178		Serinc5	NM_172588	-1.83	0.00112
Smpdl3b	NM_133888	2.08	0.00538		Ndn	NM_010882	-1.83	0.0383
Prei4	NM_028802	2.08	0.00126		Alg14	NM_024178	-1.83	0.00366
Limch1	NM_001001980	2.08	0.00334		9030420J04Rik	BC137891	-1.83	0.000938
Wnt7b	NM_009528	2.08	0.000124		Hyls1	NM_029762	-1.82	0.00977
Olfm4	NM_001030294	2.08	0.0099		Gpr83	NM_010287	-1.82	0.0025
Mphosph6	NM_026758	2.08	0.000326		2810432L12Rik	NM_025944	-1.82	0.00442
Pfkfb3	NM_133232	2.07	0.0079		Plcd3	NM_152813	-1.81	0.000436
Hbegf	NM_010415	2.07	0.023		Arhgef19	NM_172520	-1.81	0.000734
Pvr	NM_027514	2.06	0.000747		Gm70	ENSMUST00000063977	-1.81	0.00273
Rabl5	NM_026073	2.06	0.000238		Dnalc1	NM_028821	-1.81	0.0131
Rassf6	NM_028478	2.06	0.000413		2610039C10Rik	NM_025642	-1.81	0.0479
Tspan12	NM_173007	2.06	0.0149		Acpl2	NM_153420	-1.81	0.0024
Lyn	NM_001111096	2.06	0.000238		Sctr	NM_001012322	-1.8	0.00214
Slco2a1	NM_033314	2.06	0.0412		Trdn	NM_029726	-1.8	0.0315
Pglyrp1	NM_009402	2.05	0.000314		Gm10035	NM_001081471	-1.79	0.00524
Sftpd	NM_009160	2.05	0.00131		Tiam2	NM_001122998	-1.79	0.00116
Pigr	NM_011082	2.05	0.0093		Fgf1	NM_010197	-1.78	0.011
Ick	NM_019987	2.05	5.26e-05		Tspan4	NM_053082	-1.78	0.0444
Dock11	NM_001009947	2.05	0.00703		Tex2	NM_198292	-1.77	0.000752
G930009F23Rik	AK145170	2.05	0.00278		Pcdh11x	NM_001081385	-1.77	0.0256
Cp	NM_001042611	2.05	0.00779		Dennd2a	NM_172477	-1.77	0.0409
Prosc	NM_054057	2.04	5.26e-05		Fut8	NM_016893	-1.77	0.000383
Fscn2	NM_172802	2.04	0.00521		Alms1	NM_145223	-1.76	0.00291
Cuzd1	NM_008411	2.04	0.0159		Tnfaip8l3	NM_001033535	-1.76	0.00141
Trim13	NM_023233	2.04	0.00343		Cldn2	NM_016675	-1.76	0.0413
Isg20	NM_020583	2.03	0.00457		Traf1	NM_009421	-1.76	0.0237
Gm5622	NM_001013816	2.03	0.000716		4833403I15Rik	BC113158	-1.76	0.0391
Ifit3	NM_010501	2.02	0.00281		Crtac1	NM_145123	-1.76	0.00723
Adm2	NM_182928	2.02	0.009		9430015G10Rik	NM_177205	-1.76	0.00125
Plcxd3	NM_177355	2.02	0.00536		Mlph	NM_053015	-1.76	0.00355
Slc4a4	NM_018760	2.01	0.0216		Jazf1	NM_173406	-1.75	0.0045
Gcnt4	AK157788	2.01	0.00162		Plxdc1	NM_028199	-1.75	0.0171
Gata3	NM_008091	2.01	9.47e-05		Clcn2	NM_009900	-1.75	0.00627
Osbpl3	NM_027881	2	5.26e-05		4930579G24Rik	BC052483	-1.75	0.00362
Ifitm6	NM_001033632	2	0.021		Slc7a11	NM_011990	-1.75	0.0316
Tnfsf9	NM_009404	2	0.00377		Mecr	NM_025297	-1.75	0.00521
Casp4	NM_007609	2	0.00275		Krt13	NM_010662	-1.74	0.0469
Expi	NM_007969	1.99	0.0397		Cat	NM_009804	-1.74	0.0153
Vaultrc5	NR_027885	1.99	0.0057		Dbf4	NM_013726	-1.73	0.0354
Sell	NM_011346	1.99	0.00277		Atp2a3	NM_016745	-1.73	0.0105
G530012D18Rik	AK149712	1.98	0.00285		Per1	NM_001159367	-1.73	0.0308
Capn8	NM_130890	1.98	0.0084		Kif5c	NM_008449	-1.72	0.00527
Wnt4	NM_009523	1.98	0.0028		Prps2	NM_026662	-1.72	0.0347
Pde9a	NM_008804	1.98	0.00116		Cabc1	NM_023341	-1.72	0.0423
Ripk2	NM_138952	1.98	0.000241		Stard8	NM_199018	-1.72	0.000369
Gja1	NM_010288	1.98	0.00228		Slc4a11	NM_001081162	-1.71	0.023
Cxcl3	NM_203320	1.97	0.0032		Negr1	NM_001039094	-1.71	0.0142
Hmgcr	NM_008255	1.96	0.0476		Mtcp1	NM_001039373	-1.71	0.00116
Avpi1	NM_027106	1.96	0.000845		Ptpru	NM_001083119	-1.7	0.0488
Aqp4	NM_009700	1.96	0.0374		Ubxn2b	NM_026534	-1.7	0.000153
Slc45a3	NM_145977	1.95	0.000544		Bmp1	NM_009755	-1.7	0.0359
Nfkbid	NM_172142	1.95	0.00739		Twsg1	NM_023053	-1.7	0.000716
Prom1	NM_008935	1.95	0.00209		D930030D11Rik	ENSMUST00000057001	-1.7	0.0123
Smap2	NM_133716	1.94	5.26e-05		Osr1	NM_011859	-1.7	0.0473
Gper	NM_029771	1.94	0.00827		Ap3b2	NM_021492	-1.7	0.0156
Cpne2	NM_153507	1.94	0.000239		Osbpl1a	NM_207530	-1.69	0.00529
Gbp3	NM_018734	1.94	0.000781		Gfra4	NM_020014	-1.69	0.00113
9130219A07Rik	AK162333	1.94	0.00195		Apobec2	NM_009694	-1.69	0.00344
Tor3a	NM_023141	1.94	0.000156		Apobec1	NM_031159	-1.69	0.0275
Tgfb1	NM_011577	1.93	0.0212		Cry2	NM_009963	-1.69	0.0184
Slc12a7	NM_011390	1.93	0.00568		Gmnn	AF068780	-1.69	0.00218
Prss12	NM_008939	1.93	0.00022		Dmpk	NM_032418	-1.69	0.012
Cfb	NM_008198	1.93	9.06e-05		Gpam	NM_008149	-1.69	0.000452
Plac8	NM_139198	1.93	0.00167		Nxnl2	NM_029173	-1.69	0.00192
Smtnl2	NM_177776	1.92	0.0117		Ptger4	NM_001136079	-1.69	0.00527
Ube2l6	NM_019949	1.92	0.00113		Slc27a3	NM_011988	-1.68	0.00184
Slc6a9	NM_008135	1.92	0.00601		Scn2b	NM_001014761	-1.68	0.00865
Cxcr4	NM_009911	1.92	0.0356		Galm	NM_176963	-1.68	0.0212
Ccl28	NM_020279	1.92	0.0137		Gm1965	BC147526	-1.68	0.034
Klf5	NM_009769	1.91	5.39e-05		Trps1	NM_032000	-1.68	0.00343
5930434B04Rik	BC027257	1.91	0.000347		4930557A04Rik	ENSMUST00000057113	-1.67	0.00164
Serpina3f	NM_001033335	1.91	0.00915		Cd36	NM_001159557	-1.67	0.0339
Elmo1	NM_080288	1.91	0.00146		F830223B06Rik	AK157552	-1.67	0.00278
Ptpn22	NM_008979	1.91	0.00418		Mknk2	NM_021462	-1.67	0.0253
Pfkfb4	NM_173019	1.9	0.000257		Sept10	NM_001024911	-1.67	0.00175
Adora1	NM_001008533	1.9	0.000241		Cep192	BC064462	-1.66	0.0169
Gm7035	NR_004446	1.9	0.00425		Pepd	NM_008820	-1.66	0.00521
Nfkbia	NM_010907	1.9	0.000849		Chn1	NM_001113246	-1.66	0.0167
Sms	NM_009214	1.9	0.00205		Car12	NM_178396	-1.66	0.0003
AU040829	NM_175003	1.89	0.000766		BC049807	BC076634	-1.66	0.00856
Gfer	NM_023040	1.89	0.000269		B3gnt2	NM_016888	-1.66	0.00355
Elf5	NM_010125	1.89	0.0177		Dclk1	NM_019978	-1.65	0.00536
Tas2r143	NM_001001452	1.89	0.0416		Setx	NM_198033	-1.65	0.000709
Fam129a	NM_022018	1.89	0.00291		Ccdc65	NM_153518	-1.65	0.00234
Pir	NM_027153	1.89	0.00681		Mug1	NM_008645	-1.65	0.0277
Ceacam19	NM_177036	1.89	0.0109		Thap2	NM_025780	-1.65	0.00601
Fos	NM_010234	1.89	8.63e-05		Ngef	NM_001111314	-1.65	0.0473
Il1r2	NM_010555	1.89	0.00841		Tmem41a	NM_025693	-1.65	0.0178
1700034O15Rik	BC048592	1.88	0.0028		Gm10825	ENSMUST00000100033	-1.64	0.000265
Ddx60	NM_001081215	1.88	0.00161		Ahcy	NM_016661	-1.64	0.0494
Slpi	NM_011414	1.88	0.00348		E330026B02Rik	NM_001102607	-1.64	0.00721
Gsta4	NM_010357	1.88	0.0334		Bcat1	NM_001024468	-1.64	0.000206
1700086D15Rik	ENSMUST00000020855	1.88	0.0134		Gm5105	NM_177860	-1.64	0.0293
2010002N04Rik	NM_134133	1.88	0.00249		Kdelc2	NM_212445	-1.63	0.000479
Parp8	NM_001081009	1.87	0.000769		Dnajc28	NM_001099738	-1.63	0.0212
Tmsb15b1-Tmsb15b2	NM_207267	1.87	0.00627		Tns1	NM_027884	-1.63	0.00289
Fbxo36	NM_025386	1.87	0.000413		Ptpn3	NM_011207	-1.63	0.0254
Marveld1	BC054384	1.86	0.00347		Klhl5	NM_175174	-1.63	0.00069
Unc93b1	NM_019449	1.86	0.00074		Myb	NM_010848	-1.63	0.00249
Cish	NM_009895	1.86	0.0024		Eln	NM_007925	-1.63	0.0135
Cebpa	NM_007678	1.86	0.00741		Top2a	NM_011623	-1.62	0.0467
Man1a	NM_008548	1.86	0.00764		Septin6	NM_019942	-1.62	0.00484
Ovol1	NM_019935	1.86	0.0125		5031439G07Rik	NM_001033273	-1.62	0.00162
Ehd1	NM_010119	1.86	0.0023		Aldh7a1	NM_001127338	-1.62	0.00425
Cd47	NM_010581	1.85	0.000398		Gm10044	ENSMUST00000081331	-1.62	0.00205
P2ry2	NM_008773	1.85	0.00175		Cpxm1	NM_019696	-1.61	0.0222
Tanc2	NM_181071	1.85	0.00194		Scml4	NM_172938	-1.61	0.0146
P2rx4	NM_011026	1.85	0.00391		Acpp	NM_019807	-1.61	0.0217
Rilpl2	NM_030259	1.85	0.00174		9130017K11Rik	ENSMUST00000068548	-1.61	0.00344
Eid3	NM_025499	1.85	0.00391		Nrk	NM_013724	-1.61	0.00351
Pparg	NM_001127330	1.85	0.00378		Dzip3	NM_001110017	-1.61	0.000611
Gm6484	NM_001080940	1.85	0.0364		D630039A03Rik	BC095953	-1.6	0.00413
Gmppb	NM_177910	1.85	7.72e-05		Fam81a	BC025646	-1.6	0.0422
D17H6S56E-5	L78788	1.84	0.016		Stat5b	NM_001113563	-1.6	0.00158
Ttc7	NM_028639	1.84	0.000197		Limk2	NM_010718	-1.6	0.00638
Wdr47	NM_181400	1.83	0.00191		Emp1	NM_010128	-1.59	0.0197
Prr5	NM_146061	1.83	0.00234		Gm15644	XR_032708	-1.59	0.0254
Gm4951	NM_001033767	1.83	0.00262		Gcom1	NM_001033208	-1.59	0.023
Cx3cl1	NM_009142	1.83	0.000316		Dach1	NM_007826	-1.59	0.00156
Mx2	NR_003508	1.82	0.00777		Sgk1	NM_001161845	-1.59	0.0091
Sec24b	NM_207209	1.82	5.26e-05		1700001L05Rik	ENSMUST00000100370	-1.59	0.00739
Uqcr	NM_025650	1.82	0.00157		Serpinb10	NM_198028	-1.58	0.0221
AI451617	NM_199146	1.82	0.0138		Garnl4	NM_001015046	-1.58	0.0486
Il23a	NM_031252	1.81	0.00883		Txnip	NM_001009935	-1.58	0.0372
Hs3st1	NM_010474	1.81	0.00499		1700055N04Rik	AK081788	-1.58	0.0212
Nlrc5	FJ889356	1.81	0.00645		Isyna1	NM_023627	-1.58	0.038
Nlrc5	FJ889356	1.81	0.00342		Rock2	ENSMUST00000116446	-1.58	0.00399
Tnfrsf11a	NM_009399	1.81	0.000413		Tacc1	NM_177089	-1.58	0.00736
Psmb8	NM_010724	1.81	0.000131		Psd3	NM_177698	-1.58	0.00678
Bnip3	NM_009760	1.81	0.0448		Kif16b	NM_001081133	-1.58	0.00674
Gsdmd	NM_026960	1.81	0.000383		2610020H08Rik	NM_028129	-1.57	0.00645
Fam40b	NM_177204	1.81	0.000555		Kctd12b	NM_175429	-1.57	0.0248
AA467197	ENSMUST00000047498	1.81	0.00732		Plxna2	NM_008882	-1.57	0.0199
Gemin4	NM_177367	1.8	0.0145		Wnk4	NM_175638	-1.57	0.00302
Prkch	NM_008856	1.8	0.000235		Dnm3	NM_001038619	-1.57	0.0491
Snai3	NM_013914	1.8	0.0023		Hsp90aa1	NM_010480	-1.57	0.0189
Zdhhc15	NM_175358	1.8	0.00202		D930015E06Rik	BC062940	-1.57	0.00143
Dnase1l3	NM_007870	1.8	0.000481		Cybrd1	NM_028593	-1.56	0.0124
Azin1	NM_001102458	1.8	0.00154		Plxnc1	NM_018797	-1.56	0.0238
Slc1a1	NM_009199	1.8	0.0102		Eri2	NM_027698	-1.56	0.0171
Cpm	NM_027468	1.8	0.0229		Klf12	NM_010636	-1.56	0.0252
Bcap29	NM_007530	1.8	0.00203		Sh3d19	NM_001082414	-1.56	0.011
Vnn1	NM_011704	1.8	0.0238		Zxdc	NM_173002	-1.56	0.00143
Fzd1	NM_021457	1.8	0.016		Fam38b	NM_001039485	-1.56	0.0464
Ppargc1b	NM_133249	1.8	0.000209		Fstl3	NM_031380	-1.56	0.0217
H2afz	NM_016750	1.79	0.0177		Rab6b	NM_173781	-1.56	0.00514
Rnf39	NM_001099632	1.79	0.0062		Gm10400	AK143453	-1.56	0.0477
Vegfa	NM_001025250	1.79	0.00345		Ivd	NM_019826	-1.55	0.0101
Abcc1	NM_008576	1.79	0.000249		Atp10d	NR_003966	-1.55	0.0465
Dtna	NM_207650	1.79	0.00306		Reep4	NM_180588	-1.55	0.00495
Gm14137	NM_001039223	1.78	0.027		Crocc	NM_172122	-1.55	0.00689
Slc11a2	NM_001146161	1.78	0.00511		Myh14	NM_028021	-1.55	0.044
Slfn2	NM_011408	1.78	0.000854		Hat1	NM_026115	-1.55	0.0303
Vtcn1	NM_178594	1.78	0.000861		Mafb	NM_010658	-1.55	0.05
Sh3tc2	NM_172628	1.78	0.000195		Bmyc	NM_023326	-1.54	0.0131
Stat1	NM_009283	1.78	5.26e-05		Nrtn	NM_008738	-1.54	0.0153
Pctk3	NM_008795	1.78	0.00503		Arhgap24	NM_029270	-1.54	0.0125
Entpd3	NM_178676	1.77	0.00151		Bai1	NM_174991	-1.54	0.0181
Dhcr7	NM_007856	1.77	0.0449		Clcc1	NM_145543	-1.54	0.00462
Smpdl3a	NM_020561	1.77	0.00135		Rassf8	ENSMUST00000111704	-1.54	0.0345
Ly6d	NM_010742	1.77	0.0272		Tsc22d3	NM_001077364	-1.54	0.0279
Fbln7	NM_024237	1.77	0.0362		Tyw1	NM_001015876	-1.54	0.000946
Plekhg1	NM_001033253	1.76	0.00104		Gpx1	NM_008160	-1.54	0.00362
Inhbb	NM_008381	1.76	0.0446		Terf1	NM_009352	-1.54	0.0183
Trak1	NM_175114	1.76	8.62e-05		Zfp52	NM_144515	-1.53	0.0117
Nucb2	NM_001130479	1.76	0.00459		Enah	NM_010135	-1.53	0.00398
Car13	NM_024495	1.75	0.00683		Sh3d20	NM_183288	-1.53	0.000217
Clec4d	NM_010819	1.75	0.00528		1810048J11Rik	NM_026327	-1.53	0.0186
Iigp1	NM_001146275	1.75	0.00205		Hes1	NM_008235	-1.53	0.00571
Slc1a4	NM_018861	1.75	0.00202		Dennd5b	NM_177192	-1.53	0.0439
Egr2	NM_010118	1.75	0.0347		Adamts9	NM_175314	-1.53	0.0413
1810010H24Rik	BC124997	1.75	0.00208		Ptpn5	NM_013643	-1.53	0.00172
Stom	NM_013515	1.75	0.0249		Gclm	NM_008129	-1.53	0.00322
Peli3	NM_172835	1.74	0.00375		1110021L09Rik	NM_183116	-1.52	0.00561
Dusp6	NM_026268	1.74	0.00404		Ccdc88c	NM_026681	-1.52	0.00231
Nfil3	NM_017373	1.74	0.0202		Myo5c	NM_001081322	-1.52	0.00961
Chn2	NM_023543	1.74	0.00492		Rnaseh2b	NM_026001	-1.52	0.00362
Capn13	NM_001033444	1.74	0.00401		Tpd52l1	NM_009413	-1.52	0.0163
Cdcp1	NM_133974	1.74	0.00211		Prrg4	NM_178695	-1.52	0.0151
Rbm24	NM_001081425	1.74	0.000946		Lin9	NM_001103182	-1.52	0.0203
Slc39a14	NM_001135151	1.74	0.0028		Dennd2c	NM_177857	-1.52	0.0447
Tnfrsf23	NM_024290	1.74	0.0329		Tmem43	NM_028766	-1.52	0.00124
Slco3a1	NM_023908	1.74	0.00338		Prpsap2	NM_144806	-1.52	0.00805
Sprr2h	NM_011474	1.74	0.00159		Ctr9	NM_009431	-1.51	0.00253
Gpr4	NM_175668	1.74	0.000187		Mospd1	NM_027409	-1.51	0.0179
Dus4l	NM_028002	1.74	0.0126		Ehd2	NM_153068	-1.51	0.00582
Optn	NM_181848	1.73	0.00444		Acsm3	NM_016870	-1.51	0.0437
BC021614	BC034269	1.73	0.0028		Zfp101	NM_009542	-1.51	0.0023
Plekha7	NM_172743	1.73	0.000845		Pomt1	NM_145145	-1.51	0.0101
Rhobtb2	NM_153514	1.73	0.000534		Adcy1	NM_009622	-1.51	0.0292
Ccl20	NM_016960	1.73	0.0145		Cenpl	NM_027429	-1.51	0.0479
Pla2g2e	NM_012044	1.73	0.000187		Zfp326	NM_018759	-1.51	0.00241
Pthlh	NM_008970	1.72	0.00171		Hs3st3b1	NM_018805	-1.5	0.0262
Gm10838	ENSMUST00000100300	1.72	0.017		Styk1	NM_172891	-1.5	0.04
Cap2	NM_026056	1.72	0.0172
Stk17b	NM_133810	1.72	0.0261
9130213B05Rik	BC006604	1.72	0.000877
Psme2	NM_011190	1.72	0.000677
4922501L14Rik	BC138236	1.72	0.00907
Serping1	NM_009776	1.72	0.0443
Dgat2	NM_026384	1.71	0.000364
Fmnl2	NM_172409	1.71	0.0255
Slc2a1	NM_011400	1.71	0.000243
Defb3	NM_013756	1.71	0.0179
Slc25a19	NM_026071	1.71	0.00134
Amigo3	NM_177275	1.71	0.00202
Slc39a4	NM_028064	1.71	6.01e-05
Gpc4	NM_008150	1.71	0.0166
Sult1c2	NM_026935	1.71	0.0281
Nupr1	NM_019738	1.7	0.00527
Srgn	NM_011157	1.7	0.0398
Trem1	NM_021406	1.7	0.0139
Nostrin	NM_181547	1.7	0.0138
Grpel2	NM_021296	1.7	0.0011
Psmb9	NM_013585	1.7	0.00855
Scamp5	NM_020270	1.7	0.0341
Apbb3	NM_146085	1.7	0.00123
Muc2	BC034197	1.7	8.68e-05
Lpgat1	NM_001134829	1.7	0.00129
Il6	NM_031168	1.7	0.00157
Fam101b	ENSMUST00000021207	1.7	0.0117
Gale	NM_178389	1.7	0.0177
Utp20	NM_175158	1.69	0.028
Tnip1	NM_021327	1.69	0.00343
Atp11a	NM_015804	1.69	0.00258
Ccr1	NM_009912	1.69	0.00683
Lama3	NM_010680	1.69	0.00738
Gpa33	NM_021610	1.69	0.0232
C130026I21Rik	NM_175219	1.69	0.00095
Foxa1	NM_008259	1.69	0.00202
1810065E05Rik	BC026941	1.69	0.0196
Lrch1	NM_001033439	1.68	0.00139
Pla2g12a	NM_183423	1.68	0.00187
Rgs1	NM_015811	1.68	0.049
Cmpk2	NM_020557	1.68	0.00726
D130040H23Rik	NM_172491	1.68	0.000959
Bcor	NM_175045	1.68	0.0105
Cyp27b1	NM_010009	1.68	0.000727
Spatc1	NM_028852	1.68	0.00741
Nadk	NM_138671	1.68	0.00108
Ncam1	NM_001081445	1.68	0.0261
Gm5970	XR_033405	1.67	0.0185
Il1f5	NM_001146087	1.67	0.00232
Sprr2g	NR_003548	1.67	0.017
Basp1	NM_027395	1.67	0.0209
Nceh1	NM_178772	1.67	0.0207
Bid	NM_007544	1.67	0.000479
Tnfrsf8	NM_009401	1.67	0.0021
Psd4	NM_177611	1.67	0.00419
Tiam1	NM_009384	1.67	0.00302
Tmem108	NM_178638	1.66	0.0237
Gbp2	NM_010260	1.66	0.0389
Ehf	NM_007914	1.66	0.00112
Sema3e	NM_011348	1.66	0.0398
Ankrd33b	NM_026153	1.66	0.0486
Tifa	NM_145133	1.66	0.00492
Hs6st1	NM_015818	1.66	0.00016
Lipg	NM_010720	1.66	0.00347
Fgf18	NM_008005	1.66	0.0178
Etv3	NM_001083318	1.66	0.000479
Fam162a	NM_027342	1.66	0.00429
B430306N03Rik	AY522648	1.65	0.0126
Lpin2	NM_022882	1.65	0.00376
Gde1	NM_019580	1.65	0.000698
Tead1	NM_009346	1.65	0.00066
Tnfsf10	NM_009425	1.65	0.00256
Aldh3b1	NM_026316	1.65	0.00487
Mina	NM_025910	1.65	0.0104
Slc16a11	NM_153081	1.65	0.00291
4930572J05Rik	NM_198607	1.65	0.000575
B930041F14Rik	NM_178699	1.65	0.000493
Alg3	NM_145939	1.64	0.0433
Isg15	NM_015783	1.64	0.00388
Itpk1	NM_172584	1.64	0.0193
Gckr	NM_144909	1.64	0.00305
Slc25a22	NM_026646	1.64	0.00483
Fam167a	NM_177628	1.64	0.00402
Pilra	NM_153510	1.63	0.0476
Abca3	NM_013855	1.63	0.000497
Arhgef12	NM_027144	1.63	0.0154
Rps6ka1	NM_009097	1.63	0.00111
Cpvl	NM_027749	1.63	0.0234
Dock5	NM_177780	1.62	0.00439
Rab32	NM_026405	1.62	0.000437
Lbp	NM_008489	1.62	0.0254
Tcn2	NM_015749	1.62	0.00761
Lgals3	NM_001145953	1.62	0.0035
Sstr2	NM_009217	1.62	0.0105
Bcorl1	NM_178782	1.61	0.00736
Agfg2	NM_178162	1.61	5.26e-05
Gm10867	ENSMUST00000100481	1.61	0.00748
Csf2	NM_009969	1.61	0.0133
P4ha2	NM_001136076	1.6	0.0372
Tnfrsf9	NM_011612	1.6	0.00158
Rell1	NM_145923	1.6	0.0183
Il1f8	NM_027163	1.6	0.0332
Itgav	NM_008402	1.6	0.000314
Zfpm1	NM_009569	1.6	0.00149
Akr1b3	NM_009658	1.6	0.00672
Tacc2	NM_001004468	1.6	0.00425
Wwc1	NM_170779	1.6	0.00113
Fut4	NM_010242	1.6	0.00118
Egln3	NM_028133	1.6	0.000457
Ccdc90a	NM_001081059	1.6	0.00519
Fam57a	NM_027773	1.6	0.00527
Ifrd1	NM_013562	1.59	0.0293
Muc20	NM_146071	1.59	0.00399
Apol9a	NM_173786	1.59	0.00811
Igsf9b	NM_001129787	1.59	0.0316
Dpp3	NM_133803	1.59	0.000307
Tmem49	NM_029478	1.59	0.000897
Fam46b	NM_175307	1.59	0.000153
Pfkp	NM_019703	1.59	0.00659
Ces3	NM_053200	1.59	0.0337
Thrsp	NM_009381	1.59	0.00202
Uck2	NM_030724	1.59	0.00076
Gm5431	NM_001024230	1.58	0.0274
Kel	NM_032540	1.58	0.0071
Tbl3	NM_145396	1.58	0.021
Ptp4a3	NM_008975	1.58	0.0147
A530032D15Rik	NM_213615	1.58	0.0157
Trp53inp2	NM_178111	1.58	0.00503
Zfp598	NM_183149	1.58	0.00199
Ncoa7	NM_172495	1.58	0.00568
9530058B02Rik	BC024332	1.58	0.00262
Nfkb1	NM_008689	1.58	0.00225
Aimp2	NM_146165	1.58	0.0205
Gm5486	ENSMUST00000099713	1.58	0.00345
Pcsk5	ENSMUST00000050715	1.58	0.0179
Bend4	XM_001477289	1.58	0.0134
Oas1b	NR_003507	1.57	0.00102
Zbp1	NM_021394	1.57	0.011
Ccl22	NM_009137	1.57	0.0239
Gabre	NM_017369	1.57	0.0112
Ccdc122	NM_175369	1.57	0.00865
C630004H02Rik	BC024617	1.57	0.0471
Rnf31	NM_194346	1.57	0.000238
Dhrs13	NM_183286	1.57	0.00108
Apol9b	NM_173743	1.57	0.00608
Sgk3	NM_133220	1.57	0.00947
Mapk13	NM_011950	1.57	0.00228
Polm	NM_017401	1.57	0.00664
Rcor2	NM_054048	1.57	0.0042
Rnu1b1	NR_004412	1.57	0.0165
Slc13a2	NM_022411	1.57	0.00474
Ifi35	NM_027320	1.57	0.00233
Gm5617	ENSMUST00000048824	1.57	0.00215
Rasal2	NM_177644	1.56	0.00234
Tap2	NM_011530	1.56	0.000739
Bst2	NM_198095	1.56	0.00174
Slc4a7	NM_001033270	1.56	0.0182
Dusp5	NM_001085390	1.56	0.000623
Ifngr2	NM_008338	1.56	0.00249
Gramd4	NM_172611	1.56	0.023
Tspan18	NM_183180	1.56	0.0277
Shb	NM_001033306	1.56	0.00423
Itgb8	NM_177290	1.56	0.0336
Ptrh1	NM_178595	1.56	0.00185
Ssh1	NM_198109	1.56	0.000188
Siah2	NM_009174	1.56	0.0102
Tmem120b	NM_001039723	1.56	0.000645
Thap6	BC089377	1.55	0.0392
Ankrd56	NM_175270	1.55	0.00158
Arhgef3	NM_027871	1.55	0.00826
Scnn1a	NM_011324	1.55	0.00699
Ica1	NM_010492	1.55	0.0113
Mov10	NM_008619	1.55	0.0124
Aldh1l2	NM_153543	1.55	0.00551
Gm9902	ENSMUST00000065610	1.55	0.002
Sync	NM_023485	1.55	0.0154
Sec23b	NM_019787	1.55	0.00202
BC016579	NM_145389	1.55	0.0151
Btg2	NM_007570	1.55	0.00225
H2-T10	NM_010395	1.55	0.00801
Otud7b	NM_001025613	1.54	0.00201
Ier3	NM_133662	1.54	0.0032
Sipa1l2	NM_001081337	1.54	0.000235
Ckap4	NM_175451	1.54	0.00283
Gdap10	BC052902	1.54	0.00347
Cdk5rap3	NM_030248	1.54	0.000383
Slc22a15	NM_001039371	1.54	0.00335
Mrps18b	NM_025878	1.54	0.017
Otud3	ENSMUST00000097830	1.54	0.000739
Irf7	NM_016850	1.54	0.00133
Ccdc134	NM_172428	1.54	0.0351
Txndc11	NM_029582	1.54	0.00568
Ppif	NM_134084	1.53	0.0226
Fxyd4	NM_033648	1.53	0.00498
Chst11	NM_021439	1.53	0.0253
Adamdec1	NM_021475	1.53	0.0142
Folr1	NM_008034	1.53	0.0119
Fdft1	NM_010191	1.53	0.0475
Cdc42se2	NM_178626	1.53	0.0205
Agrn	NM_021604	1.53	0.000479
Rgs11	NM_001081069	1.53	0.00481
2010007H06Rik	ENSMUST00000050829	1.53	0.0361
Ctsh	NM_007801	1.53	0.000284
Gbp6	NM_145545	1.52	0.0397
2410025L10Rik	NM_001142642	1.52	0.0035
A530023O14Rik	NM_175648	1.52	0.00739
Cmtm8	NM_027294	1.52	0.00102
Golt1a	NM_026680	1.52	0.0183
Arhgef10l	NM_172415	1.52	0.0141
Mapk6	NM_015806	1.52	0.0003
Sh3bp2	NM_001145859	1.52	0.00347
Xdh	NM_011723	1.52	0.0269
Trp53i11	NM_001025246	1.52	0.00916
Tns3	NM_001083587	1.52	0.00205
Gm7609	NM_001081746	1.52	0.0152
Sp140	NM_001013817	1.52	0.0291
Clybl	NM_029556	1.52	0.00205
Gpd1	NM_010271	1.52	0.00352
Rac3	NM_133223	1.51	0.00679
Polr3e	NM_025298	1.51	0.0316
Batf2	NM_028967	1.51	0.0318
Cog5	ENSMUST00000036862	1.51	0.000407
Rrp9	NM_145620	1.51	0.0391
Maff	NM_010755	1.51	0.00678
H2-T22	NM_010397	1.51	0.00607
Atp6v0a1	NM_016920	1.51	0.000781
Bola3	NM_175277	1.51	0.00367
Stx6	NM_021433	1.51	0.00397
Tjp3	NM_013769	1.51	0.00277
Gatsl3	NM_028022	1.51	0.0257
Mgat4b	NM_145926	1.51	0.00175
Sra1	NM_025291	1.51	0.00346
Ifnar2	NM_010509	1.51	0.000877
B4galt4	NM_019804	1.51	0.0413
Cldn7	NM_016887	1.51	0.00149
Gfpt1	NM_013528	1.51	0.00076
BC026590	BC026590	1.5	0.00366
Chst7	NM_021715	1.5	0.0308
Las1l	NM_152822	1.5	0.0286
Gnpnat1	NM_019425	1.5	0.0443
Atf4	NM_009716	1.5	5.02e-05
Ccdc116	NM_029779	1.5	0.00335
Uvrag	NM_178635	1.5	0.00291
4933426M11Rik	BC040401	1.5	0.00263
Ifit1	NM_008331	1.5	0.0272
Cntnap1	NM_016782	1.5	0.00946
Map2k6	NM_011943	1.5	0.00258
Atg9b	NM_001002897	1.5	0.0273
Rel	NM_009044	1.5	0.00505
