# Supplementary material for: Sperm modulate uterine immune parameters relevant to embryo implantation and reproductive success in mice
Source: Commun Biol. 2021 May 14;4:572. doi: 10.1038/s42003-021-02038-9 (PMC8121928; doi:10.1038/s42003-021-02038-9)
Supplement: Supplementary file 4 — Supplementary Data 2 [file 42003_2021_2038_MOESM4_ESM.xlsx]

## Sheet: Sheet2
Supplementary Data 2. Genes differentially regulated in microarray data with fold change >1.5 and FDR < 5.0E-02. Vasectomized vs unmated virgin estrus control comparison. FC = fold-change; FDR = false discovery rate P value.
Up-regulated genes					Down-regulated genes
Gene Symbol	Refseq	FC	FDR		Gene Symbol	Refseq	FC	FDR
Clca4	NM_139148	9.16	0.00569		Greb1	NM_015764	-3.85	0.00404
Slc26a4	NM_011867	8.86	0.0192		Gm16485	ENSMUST00000104915	-3.52	0.00866
Clca2	NM_030601	8.66	0.00234		Hsd11b2	NM_008289	-3.11	0.033
Cxcl2	NM_009140	8.5	0.00819		Mybl1	NM_008651	-3.08	0.0229
Tnfaip2	NM_009396	7.22	0.0148		Fam65b	NM_029679	-3.04	0.0139
Dmbt1	NM_007769	7.12	0.00556		Trex2	NM_011907	-2.95	0.00778
Agxt2l1	NM_027907	6.58	0.00244		Pgr	NM_008829	-2.92	0.0132
Tnip3	NM_001001495	5.98	0.00891		Rgs2	NM_009061	-2.92	0.0425
Cxcl5	NM_009141	5.62	0.0126		Fam111a	BC038020	-2.73	0.0404
Slc5a8	NM_145423	5.3	0.00819		Mad2l1	NM_019499	-2.7	0.049
Chi3l1	NM_007695	5.26	0.0136		Ckap2l	NM_181589	-2.68	0.0406
Peg10	NM_130877	5.06	0.00159		Crabp2	NM_007759	-2.62	0.0148
Tnfaip3	NM_009397	4.59	0.0201		V1rc13	NM_134168	-2.58	0.0101
Il1f9	NM_153511	4.56	0.00792		Slc7a11	NM_011990	-2.57	0.0104
Clca1	NM_009899	4.17	0.00204		Col6a3	AF064749	-2.53	0.027
Il1f6	NM_019450	4.17	0.0202		Sdk1	NM_177879	-2.47	0.0428
Sprr2b	NM_011469	4.11	0.00204		Gm10647	ENSMUST00000098612	-2.42	0.0229
Sprr2d	NM_011470	4.02	0.00556		Crabp1	NM_013496	-2.41	0.0318
Slc5a1	NM_019810	3.88	0.00196		Wee1	NM_009516	-2.4	0.0132
A330021E22Rik	BC062906	3.88	0.0167		B4galt5	NM_019835	-2.38	0.0212
Il17c	NM_145834	3.61	0.0434		V1rc10	NM_134165	-2.36	0.0116
Abcb1b	NM_011075	3.6	0.00618		Itga9	NM_133721	-2.36	0.0063
Gpr110	NM_133776	3.41	0.00541		Scube1	NM_022723	-2.32	0.0186
Csf3	NM_009971	2.98	0.0037		Sytl5	NM_177704	-2.24	0.00775
Ly6i	NM_020498	2.97	0.0136		Creb5	NM_172728	-2.21	0.017
Cdo1	NM_033037	2.97	0.00204		Gpr64	NM_178712	-2.19	0.0132
Olfm1	NM_019498	2.95	0.0417		Bhlhe41	NM_024469	-2.19	0.0117
Slc2a6	NM_172659	2.85	0.0109		Tmem56	NM_178936	-2.16	0.015
Slc6a14	NM_020049	2.82	0.00958		Krt12	NM_010661	-2.15	0.034
Clic5	NM_172621	2.81	0.00234		Palmd	NM_023245	-2.11	0.0396
Pion	NM_175437	2.75	0.00759		Bclp2	NM_001080816	-2.11	0.00556
Slc16a7	NM_011391	2.72	0.0194		Lgr6	NM_001033409	-2.06	0.00713
Icam1	NM_010493	2.69	0.0349		Pcolce2	NM_029620	-2.05	0.00956
Zc3h12a	NM_153159	2.66	0.00204		Dsc2	NM_013505	-2.02	0.00524
Nod2	NM_145857	2.66	0.00234		Fam3b	NM_020622	-2.01	0.0489
Zfp750	NM_178763	2.53	0.034		A4galt	NM_001004150	-1.99	0.0172
Niacr1	NM_030701	2.53	0.00556		Hspb1	NM_013560	-1.98	0.0132
Noxo1	NM_027988	2.49	0.0137		Stat5a	NM_011488	-1.94	0.0126
Slc34a2	NM_011402	2.46	0.0036		Gm12824	NM_001085549	-1.94	0.0253
Steap1	NM_027399	2.4	0.00819		Dpy19l1	NM_172920	-1.94	0.042
C2	NM_013484	2.4	0.00196		Isyna1	NM_023627	-1.92	0.0212
Cd14	NM_009841	2.38	0.00246		Wnt5a	NM_009524	-1.88	0.0197
Erbb4	NM_010154	2.32	0.0396		Tead2	NM_011565	-1.88	0.00569
Rassf4	NM_178045	2.32	0.0352		Dpysl2	NM_009955	-1.87	0.0317
Pigz	NM_172822	2.31	0.0183		Ccdc34	NM_026613	-1.87	0.0253
6330407A03Rik	AK018133	2.31	0.0058		Cd97	NM_011925	-1.86	0.00618
Il4i1	NM_010215	2.27	0.0162		Rapgefl1	NM_001080925	-1.84	0.0229
Spata13	NM_001033272	2.25	0.00234		Usp2	NM_198092	-1.83	0.0282
Slc39a6	NM_139143	2.24	0.00769		Pqlc3	NM_172574	-1.83	0.0415
Pde8b	NM_172263	2.23	0.0447		Ak5	NM_001081277	-1.82	0.0272
1810065E05Rik	BC026941	2.21	0.00997		AK129341	BC119072	-1.82	0.0132
Ifitm6	NM_001033632	2.19	0.028		Fkbp14	NM_153573	-1.82	0.0319
Pde4b	NM_019840	2.18	0.0161		Grb10	NM_010345	-1.81	0.0238
Scnn1b	NM_011325	2.16	0.0157		Gpr83	NM_010287	-1.77	0.0109
Ccdc109b	NM_025779	2.15	0.00244		Bzrpl1	NM_027292	-1.76	0.0318
Nceh1	NM_178772	2.13	0.0117		Padi4	NM_011061	-1.74	0.0145
S100g	NM_009789	2.12	0.0261		Pi15	NM_053191	-1.74	0.0482
Adm	NM_009627	2.12	0.0101		Tef	NM_153484	-1.74	0.0456
Noxa1	NM_172204	2.1	0.0132		Chek2	NM_016681	-1.73	0.0318
1700011H14Rik	BC026534	2.08	0.039		Bves	NM_024285	-1.73	0.0423
Cebpd	NM_007679	2.08	0.015		Alg14	NM_024178	-1.72	0.0169
Sema3e	NM_011348	2.08	0.0214		Ap3b2	NM_021492	-1.72	0.0318
Leprel1	NM_173379	2.08	0.0129		Chst13	ENSMUST00000070890	-1.7	0.00598
Slc22a4	NM_019687	2.06	0.0253		Unc5cl	NM_152823	-1.69	0.0197
Gsto2	NM_026619	2.06	0.0245		Rab30	NM_029494	-1.69	0.0192
8430408G22Rik	BC058515	2.04	0.0135		Nr1d2	NM_011584	-1.67	0.0486
C030002C11Rik	BC058715	2.04	0.0372		1700001L05Rik	ENSMUST00000100370	-1.66	0.0143
Npas2	NM_008719	2.03	0.00491		Cat	NM_009804	-1.65	0.0469
Mapk11	NM_011161	2.03	0.00491		Fstl3	NM_031380	-1.65	0.0294
Plcxd3	NM_177355	2.02	0.0157		2310044G17Rik	BC026384	-1.64	0.0476
Flrt3	NM_178382	2.02	0.00819		Nav2	NM_175272	-1.64	0.0017
I830012O16Rik	NM_001005858	2.01	0.0212		Rnf141	NM_025999	-1.64	0.00359
Serpine1	NM_008871	2.01	0.0235		Apobec2	NM_009694	-1.64	0.0144
C4a	NM_011413	2	0.00908		Mlph	NM_053015	-1.64	0.0182
Rnd3	NM_028810	2	0.0127		Dclk1	NM_019978	-1.63	0.0168
Ncam1	NM_001081445	1.99	0.0189		Bmp8a	NM_007558	-1.63	0.0213
Bhlha15	NM_010800	1.99	0.0197		Jazf1	NM_173406	-1.61	0.024
BC023105	BC023105	1.98	0.0376		D930030D11Rik	ENSMUST00000057001	-1.6	0.0426
Pigr	NM_011082	1.97	0.028		Sctr	NM_001012322	-1.6	0.0174
Cttnbp2	NM_080285	1.97	0.0017		Serpinb1a	NM_025429	-1.6	0.0355
A330023F24Rik	AK171382	1.96	0.0161		Aplnr	NM_011784	-1.59	0.0391
Egr2	NM_010118	1.96	0.0361		Cxcr7	NM_007722	-1.59	0.0157
Rnf186	NM_025786	1.95	0.00178		Hsp90aa1	NM_010480	-1.58	0.0432
Rapgef5	NM_175930	1.94	0.00792		Gabra3	NM_008067	-1.58	0.0129
Stk19	NM_019442	1.93	0.00255		Atp2a3	NM_016745	-1.58	0.0486
Trim7	NM_053166	1.93	0.00618		Nrk	NM_013724	-1.57	0.0139
Krt25	NM_133730	1.93	0.00528		Wdr78	NM_146254	-1.57	0.0265
Tmc5	NM_001105252	1.92	0.00234		Itgb4	NM_001005608	-1.56	0.0197
Steap2	NM_001103157	1.92	0.0253		Nxnl2	NM_029173	-1.56	0.0135
Slc6a9	NM_008135	1.92	0.0168		Ddah1	NM_026993	-1.56	0.0229
A530040E14Rik	BC100303	1.91	0.0157		Scn2b	NM_001014761	-1.56	0.0396
Il22ra1	NM_178257	1.91	0.0382		Crtac1	NM_145123	-1.55	0.0476
Slc1a1	NM_009199	1.91	0.0175		Ptpn5	NM_013643	-1.55	0.00618
Plaur	NM_011113	1.9	0.0335		1110021L09Rik	NM_183116	-1.54	0.0146
1700086D15Rik	ENSMUST00000020855	1.9	0.0282		Eln	NM_007925	-1.54	0.0452
Casp4	NM_007609	1.89	0.0132		Ankrd46	NM_175134	-1.54	0.0244
Skiv2l	NM_021337	1.88	0.00466		Pomt1	NM_145145	-1.53	0.0222
Fam20a	NM_153782	1.88	0.0167		Esyt1	NM_011843	-1.52	0.0105
Gm9573	AB242596	1.88	0.00769		Mecr	NM_025297	-1.52	0.0418
Peli3	NM_172835	1.88	0.00775		Slc39a10	NM_172653	-1.51	0.0213
Fam40b	NM_177204	1.87	0.00234		Tnfaip8l3	NM_001033535	-1.51	0.018
Birc3	NM_007464	1.87	0.00204		Mycl1	NM_008506	-1.51	0.0208
Tspan33	NM_146173	1.86	0.00528		9430015G10Rik	NM_177205	-1.5	0.0168
Fam148b	NM_001081314	1.86	0.017		Sulf2	NM_028072	-1.5	0.0335
AU040829	NM_175003	1.85	0.00458		Tubb2b	NM_023716	-1.5	0.0327
Slc26a9	NM_177243	1.85	0.0198
St3gal1	NM_009177	1.85	0.0168
Glipr2	NM_027450	1.84	0.00916
Sftpd	NM_009160	1.84	0.0104
Tmem178	NM_026516	1.84	0.0017
Mfi2	NM_013900	1.84	0.0392
Gcnt4	AK157788	1.84	0.011
St6galnac1	NM_011371	1.84	0.0497
9330120H11Rik	ENSMUST00000098326	1.84	0.00775
Dusp6	NM_026268	1.81	0.0104
Rhbdf1	NM_010117	1.81	0.0233
Ces3	NM_053200	1.81	0.028
Prom1	NM_008935	1.8	0.0128
BC037703	BC037703	1.8	0.0235
Rnf39	NM_001099632	1.8	0.0167
Dock11	NM_001009947	1.8	0.0377
Sh3rf1	NM_021506	1.8	0.00958
Nlrc4	NM_001033367	1.79	0.00534
Gyk	NM_212444	1.79	0.0128
Ccdc88b	NM_001081291	1.79	0.0017
Cp	NM_001042611	1.78	0.0436
Nfkbiz	NM_030612	1.77	0.00244
Gabre	NM_017369	1.77	0.0129
Adam28	NM_010082	1.76	0.00256
Tnfrsf1b	NM_011610	1.76	0.0093
Chn2	NM_023543	1.76	0.0136
Stc2	NM_011491	1.76	0.00196
Tmprss6	NM_027902	1.76	0.0168
Muc13	NM_010739	1.76	0.0167
5930434B04Rik	BC027257	1.75	0.00359
Limch1	NM_001001980	1.75	0.0284
Gm4951	NM_001033767	1.74	0.0132
Tmem171	NM_001025606	1.73	0.049
Rhpn2	NM_027897	1.73	0.0133
Itga2	NM_008396	1.73	0.00425
Bpgm	NM_007563	1.72	0.0336
Man1a	NM_008548	1.71	0.0335
Cxcl1	NM_008176	1.71	0.0345
Stx11	BC118516	1.71	0.00956
Ifit3	NM_010501	1.7	0.0253
Rassf6	NM_028478	1.7	0.0072
Ppargc1a	NM_008904	1.7	0.0207
1700034O15Rik	BC048592	1.7	0.0176
Lphn2	NM_001081298	1.69	0.011
Arhgap8	NM_028455	1.68	0.0101
Hs3st1	NM_010474	1.68	0.0235
Plekhg1	NM_001033253	1.67	0.00668
Ripk2	NM_138952	1.67	0.00448
Ddx60	NM_001081215	1.67	0.0139
Cebpa	NM_007678	1.67	0.0396
Prkca	NM_011101	1.66	0.0338
Ceacam12	NM_026087	1.66	0.0403
Prei4	NM_028802	1.65	0.0202
Tlr2	NM_011905	1.65	0.00569
Wwc1	NM_170779	1.65	0.00397
Ada	NM_007398	1.65	0.0168
Ifne	NM_177348	1.65	0.0175
Vaultrc5	NR_027885	1.65	0.0495
Rasal1	NM_013832	1.64	0.0185
Fzd7	NM_008057	1.64	0.00668
Iigp1	NM_001146275	1.64	0.0128
Fam148a	ENSMUST00000054500	1.64	0.00684
Tnfsf10	NM_009425	1.63	0.0101
Folr1	NM_008034	1.63	0.0168
Tuba8	NM_017379	1.63	0.0485
Ikbke	NM_019777	1.63	0.0234
Phf17	NM_172303	1.63	0.00767
Sec23b	NM_019787	1.63	0.00539
Podn	NM_172874	1.63	0.0193
Lyn	NM_001111096	1.63	0.00618
Gm5431	NM_001024230	1.63	0.0452
Xdh	NM_011723	1.63	0.0319
Rnf145	NM_028862	1.63	0.0313
Sprr2g	NR_003548	1.63	0.044
Smox	NM_145533	1.63	0.00256
Fam174b	NM_001162532	1.62	0.00283
Gmppb	NM_177910	1.62	0.0017
Myo6	NM_001039546	1.62	0.00363
Cfb	NM_008198	1.62	0.00204
Atg9b	NM_001002897	1.61	0.0313
Nav3	NM_001081035	1.61	0.0345
Epha4	NM_007936	1.61	0.0156
Trim40	NM_001033235	1.61	0.00589
Fam101b	ENSMUST00000021207	1.61	0.0402
Pparg	NM_001127330	1.61	0.0297
Ifi27l2a	NM_029803	1.61	0.0476
Wnt7b	NM_009528	1.61	0.00377
Tcn2	NM_015749	1.6	0.0222
Prosc	NM_054057	1.6	0.00204
2310043J07Rik	NM_027158	1.6	0.0373
Dtna	NM_207650	1.59	0.022
Amigo3	NM_177275	1.59	0.0132
Hk2	NM_013820	1.59	0.00668
P2rx4	NM_011026	1.59	0.0336
Plac8	NM_139198	1.59	0.0222
Tifa	NM_145133	1.59	0.0198
Hpse	NM_152803	1.59	0.00618
Osbpl3	NM_027881	1.58	0.00196
Cfi	NM_007686	1.57	0.0182
Kel	NM_032540	1.57	0.0197
Ttc7	NM_028639	1.56	0.00368
Herpud1	NM_022331	1.56	0.0344
Relb	NM_009046	1.56	0.0348
Ero1l	NM_015774	1.56	0.0298
Mgll	NM_011844	1.55	0.0135
Pglyrp1	NM_009402	1.55	0.0117
Slco3a1	NM_023908	1.55	0.0245
Wnt4	NM_009523	1.55	0.0467
Six4	NM_011382	1.55	0.034
Map2k6	NM_011943	1.55	0.00738
Cd47	NM_010581	1.54	0.00792
Crlf3	NM_018776	1.54	0.024
Slc4a7	NM_001033270	1.54	0.0446
Rilpl2	NM_030259	1.53	0.0243
Pfkfb4	NM_173019	1.53	0.00733
Rbm24	NM_001081425	1.53	0.0118
H2-T24	NM_008207	1.53	0.0286
1810010H24Rik	BC124997	1.53	0.0201
Ppp2r3a	NM_001161362	1.52	0.015
Smpdl3a	NM_020561	1.52	0.0167
Cobll1	NM_177025	1.52	0.0168
Fos	NM_010234	1.52	0.00246
Flt1	NM_010228	1.52	0.0253
Naaladl2	ENSMUST00000099184	1.52	0.0421
2200002K05Rik	BC055786	1.51	0.0313
Psmb8	NM_010724	1.51	0.00301
Rcsd1	NM_178593	1.51	0.0345
Trp53inp2	NM_178111	1.51	0.0215
Ptger2	NM_008964	1.5	0.0292
Prkch	NM_008856	1.5	0.00556
Oat	NM_016978	1.5	0.00204
Tnfrsf8	NM_009401	1.5	0.0174
