# Supplementary material for: Sperm modulate uterine immune parameters relevant to embryo implantation and reproductive success in mice
Source: Commun Biol. 2021 May 14;4:572. doi: 10.1038/s42003-021-02038-9 (PMC8121928; doi:10.1038/s42003-021-02038-9)
Supplement: Supplementary file 5 — Supplementary Data 3 [file 42003_2021_2038_MOESM5_ESM.xlsx]

## Sheet: Sheet3
Supplementary Data 3. Canonical signalling pathways with that are either significantly (P value < 5.0E-02) activated (Z-score >2) or inhibited (Z-score <-2) in the endometrium of intact mated females compared to virgin estrus control females.
Activated				Inhibited
Ingenuity Canonical Pathways	P value	Z-score		Ingenuity Canonical Pathways	P value	Z-score
Toll-like Receptor Signaling	1.26e-11	3.36		PPAR Signaling	1.12e-10	-2.6
Acute Phase Response Signaling	6.31e-11	3.66		LXR/RXR Activation	3.39e-09	-3.71
IL6 Signaling	1.41e-10	4.04		Antioxidant Action of Vitamin C	0.000151	-2.32
p38 MAPK Signaling	1.78e-10	3.4
HMGB1 Signaling	4.07e-10	3.67
Dendritic Cell Maturation	6.61e-10	4.38
iNOS Signaling	4.47e-09	3.74
TREM1 Signaling	9.77e-08	2.67
NF-κB Signaling	1.45e-07	2.04
Role of Pattern Recognition Receptors in Recognition of Bacteria and Viruses	2.57e-07	3.21
Type I Diabetes Mellitus Signaling	4.27e-07	3.77
Cardiac Hypertrophy Signaling (Enhanced)	5.62e-07	3.75
FAT10 Cancer Signaling Pathway	5.75e-07	2.5
Production of Nitric Oxide and Reactive Oxygen Species in Macrophages	4.17e-06	4.6
MIF Regulation of Innate Immunity	5.75e-06	3.32
Role of IL17F in Allergic Inflammatory Airway Diseases	5.75e-06	2.33
Neuroinflammation Signaling Pathway	1.38e-05	3.66
MIF-mediated Glucocorticoid Regulation	3.39e-05	3
TNFR1 Signaling	3.8e-05	2.53
Superpathway of Cholesterol Biosynthesis	6.17e-05	2.83
IL1 Signaling	7.59e-05	3.46
IL17A Signaling in Gastric Cells	0.000107	2
Cholecystokinin/Gastrin-mediated Signaling	0.000112	3.87
LPS-stimulated MAPK Signaling	0.000182	3.21
Osteoarthritis Pathway	0.000251	2.29
ILK Signaling	0.000347	2.07
Cholesterol Biosynthesis I	0.000398	2.24
Cholesterol Biosynthesis II (via 24,25-dihydrolanosterol)	0.000398	2.24
Cholesterol Biosynthesis III (via Desmosterol)	0.000398	2.24
Colorectal Cancer Metastasis Signaling	0.000851	2.56
Interferon Signaling	0.00107	2.65
Role of RIG1-like Receptors in Antiviral Innate Immunity	0.00158	2
IL8 Signaling	0.00174	3.44
Adrenomedullin signaling pathway	0.00174	2.99
Tec Kinase Signaling	0.00234	2.67
Inflammasome pathway	0.00275	2.24
RANK Signaling in Osteoclasts	0.00324	3.16
Th17 Activation Pathway	0.00331	3.16
Type II Diabetes Mellitus Signaling	0.00363	2.32
NF-κB Activation by Viruses	0.00631	2.89
IL23 Signaling Pathway	0.0148	2.12
PEDF Signaling	0.0151	2.83
tRNA Splicing	0.0191	2.45
Gαq Signaling	0.0195	2.53
Renin-Angiotensin Signaling	0.0245	3.16
Thrombin Signaling	0.0257	2.5
Retinoic acid Mediated Apoptosis Signaling	0.0295	2
Phospholipase C Signaling	0.0331	2.84
Th1 Pathway	0.0355	2.11
Fc Epsilon RI Signaling	0.0389	3.16
ERK/MAPK Signaling	0.0427	2
