# Supplementary material for: Sperm modulate uterine immune parameters relevant to embryo implantation and reproductive success in mice
Source: Commun Biol. 2021 May 14;4:572. doi: 10.1038/s42003-021-02038-9 (PMC8121928; doi:10.1038/s42003-021-02038-9)
Supplement: Supplementary file 6 — Supplementary Data 4 [file 42003_2021_2038_MOESM6_ESM.xlsx]

## Sheet: Sheet1
Supplementary Data 4. Genes differentially regulated in microarray data with fold change >1.5 and FDR < 5.0E-02. Intact vs Vasectomized comparison. FC = fold-change; FDR = false discovery rate P value.
Up-regulated genes					Down-regulated genes
Gene Symbol	Refseq	FC	FDR		Gene Symbol	Refseq	FC	FDR
Cxcl5	NM_009141	4.2	0.0424		Ccl21a	NM_011124	-3.49	0.0274
Slfn4	NM_011410	4.09	0.0274		Sult1d1	NM_016771	-2.33	0.0451
Il8rb	NM_009909	3.96	0.0322		Akr1c19	NM_001013785	-2.18	0.0396
Il1b	NM_008361	3.81	0.045		Pdk4	NM_013743	-2.07	0.0343
Hey1	NM_010423	3.69	0.0274		Ttpa	NM_015767	-2.01	0.039
Lss	NM_146006	3.21	0.0436		Pkhd1	NM_153179	-1.97	0.0134
Cyp51	NM_020010	3.19	0.0387		Tiaf2	AF075717	-1.94	0.0473
Clca1	NM_009899	2.93	0.0181		Dll4	NM_019454	-1.92	0.0349
Nox1	NM_172203	2.88	0.0284		Rapgefl1	NM_001080925	-1.9	0.0379
Hsd17b7	NM_010476	2.86	0.0498		Sytl5	NM_177704	-1.81	0.0424
Mvd	NM_138656	2.6	0.045		Tmprss6	NM_027902	-1.81	0.0321
Dhcr7	NM_007856	2.56	0.0326		Psd3	NM_177698	-1.81	0.0222
Klk10	NM_133712	2.55	0.0178		Acpl2	NM_153420	-1.79	0.0264
Ly6i	NM_020498	2.46	0.0471		Stard8	NM_199018	-1.74	0.013
Shisa3	NM_001033415	2.43	0.0274		Wnk4	NM_175638	-1.71	0.0181
Lemd1	NM_001033250	2.37	0.0284		Ovol2	NM_026924	-1.7	0.0451
Gm266	BC145736	2.36	0.045		Ppargc1a	NM_008904	-1.69	0.042
Il22ra1	NM_178257	2.35	0.0321		Ptger4	NM_001136079	-1.69	0.0326
Kcne3	NM_020574	2.27	0.0434		Trim2	NM_030706	-1.65	0.0284
Sprr2b	NM_011469	2.27	0.0304		Myo3b	NM_177376	-1.64	0.0274
Gm9573	AB242596	2.27	0.013		Cndp2	NM_023149	-1.62	0.0249
Lpin1	NM_015763	2.1	0.0326		AI428936	NM_153577	-1.61	0.032
Noxo1	NM_027988	2.1	0.0498		Mylip	NM_153789	-1.6	0.043
Acot7	NM_133348	2.09	0.0473		Tns1	NM_027884	-1.58	0.0136
Csf3	NM_009971	2.08	0.0326		Dach1	NM_007826	-1.55	0.0233
Oog1	NM_178657	2	0.0358		Ttc39b	NM_027238	-1.53	0.0473
Cxcl1	NM_008176	1.98	0.0326		Gabarapl1	NM_020590	-1.53	0.0473
Nav3	NM_001081035	1.94	0.0275		Sesn3	NM_030261	-1.53	0.0451
Il1r2	NM_010555	1.93	0.0371		Dhrs4	NM_030686	-1.53	0.0281
Creb3l1	NM_011957	1.91	0.0349		Aktip	NM_010241	-1.52	0.0297
Bhlha15	NM_010800	1.9	0.0451		Bnipl	NM_134253	-1.52	0.0424
Tuba8	NM_017379	1.9	0.0371		Frmd4b	NM_145148	-1.52	0.0139
G930009F23Rik	AK145170	1.9	0.032
Lipg	NM_010720	1.85	0.0181
Gpc4	NM_008150	1.83	0.0438
Niacr1	NM_030701	1.83	0.0444
Zc3h12a	NM_153159	1.81	0.0284
Shroom1	NM_027917	1.81	0.0402
Bpgm	NM_007563	1.8	0.0459
Pmvk	NM_026784	1.79	0.0349
Ikbke	NM_019777	1.78	0.0312
Nod2	NM_145857	1.78	0.0326
Trim13	NM_023233	1.75	0.0455
Cpne2	NM_153507	1.75	0.013
Gm13023	NM_001007077	1.75	0.0275
Sell	NM_011346	1.75	0.0383
Fam162a	NM_027342	1.75	0.027
Pctk3	NM_008795	1.74	0.0341
Slc16a3	NM_030696	1.74	0.0322
Slc1a4	NM_018861	1.73	0.0242
Stxbp1	NM_001113569	1.73	0.0424
Cited1	NM_007709	1.73	0.0424
Mphosph6	NM_026758	1.72	0.0181
Tanc2	NM_181071	1.68	0.0318
Pik3c2b	BC132141	1.67	0.0275
Clec4d	NM_010819	1.66	0.0424
Gja1	NM_010288	1.66	0.0445
Ltc4s	NM_008521	1.62	0.0134
Ccdc88b	NM_001081291	1.61	0.013
Htr6	NM_021358	1.61	0.0275
Susd4	NM_144796	1.61	0.0274
Tmc5	NM_001105252	1.6	0.0233
Cyp27b1	NM_010009	1.6	0.0181
Sh3tc2	NM_172628	1.6	0.013
Krt25	NM_133730	1.59	0.0341
Cd274	NM_021893	1.59	0.0498
Pfkp	NM_019703	1.59	0.0358
Elmo1	NM_080288	1.58	0.0391
Flt1	NM_010228	1.58	0.0371
Zfp280b	NM_177475	1.58	0.0298
Pycr1	NM_144795	1.57	0.0189
Prss12	NM_008939	1.57	0.0181
Glipr2	NM_027450	1.56	0.0473
Mapk11	NM_011161	1.55	0.0451
Trim40	NM_001033235	1.54	0.0242
Gpr4	NM_175668	1.53	0.013
Trim27	NM_009054	1.51	0.0281
Gfer	NM_023040	1.51	0.0242
