# Supplementary material for: Sperm modulate uterine immune parameters relevant to embryo implantation and reproductive success in mice
Source: Commun Biol. 2021 May 14;4:572. doi: 10.1038/s42003-021-02038-9 (PMC8121928; doi:10.1038/s42003-021-02038-9)
Supplement: Supplementary file 7 — Supplementary Data 5 [file 42003_2021_2038_MOESM7_ESM.xlsx]

## Sheet: Sheet1
Supplementary Data 5. Bioinformatics prediction of novel seminal fluid signaling mediators. Ingenuity Pathway analysis was utilized to predict upstream regulators of the differentially expressed genes between the intact (int) mated and unmated virgin estrus (con) females. Upstream regulators with a significant P value (< 5.0E-02) and predicted as activated (Z-score > 2) or inhibited (Z-score <-2)…
Activated					Inhibited
Upstream Regulator	Z-score	P value	# DE targets		Upstream Regulator	Z-score	P-value	# DE targets
IFNG	6.15	5.09e-33	45		IL10RA	-5.6	4.25e-22	65
TICAM1	6.18	1.98e-25	106		PTGER4	-4.74	5.7e-14	34
TLR4	5.51	2.52e-23	40		TRIM24	-4.68	1.82e-13	28
IL1B	4.52	1.76e-22	55		RPSA	-3.35	2.69e-13	15
MYD88	5.75	2.41e-22	42		INSIG1	-4.31	3.93e-12	26
NFATC2	3.97	6.41e-21	65		Alpha catenin	-2.95	9.11e-12	28
NR1H3	2.02	4.01e-20	48		ACKR2	-3.36	4.46e-11	17
IKBKB	5.15	3.13e-19	53		NR1H	-3.96	2.95e-10	26
CHUK	4.42	3e-18	41		S100A8	-2.37	3.37e-10	11
IFNAR1	2.3	1.84e-17	21		DNASE2	-2.95	1.24e-09	14
IKBKG	3.33	5.29e-17	47		TREM2	-2.33	2.91e-09	9
STAT1	5.53	8.2e-17	24		SOCS1	-2.71	7.89e-09	20
TLR3	5.82	1.07e-16	30		DUSP1	-2.69	8.65e-09	16
TLR9	4.68	2.42e-16	37		IL10	-2.39	1.14e-08	24
TNF	5.1	2.53e-15	29		SIRT1	-3.72	1.25e-08	39
IFNAR	4.38	7e-15	19		EGLN1	-2.58	6.69e-08	12
TBK1	3.38	5.49e-14	28		ABCA1	-3.45	1.35e-07	13
IRF3	4.46	8.01e-14	20		SOCS3	-2.33	1.33e-06	11
HIF1A	3.24	4.17e-13	43		RXRB	-2	1.95e-06	12
MAP3K8	2.24	4.36e-12	26		GFI1	-3.83	2.56e-06	15
RELA	4.1	5.65e-12	17		WLS	-2.83	3.93e-06	8
TMEM173	3.68	5.96e-12	26		HMOX1	-2.32	9.38e-06	9
SAMSN1	4.49	4.69e-11	19		ARRB2	-2.14	9.38e-06	9
DOCK8	4.58	7.85e-11	18		EGLN	-2.24	9.63e-06	15
IL17A	3.46	1.78e-10	21		NLRP12	-2.63	1.43e-05	8
NOD2	3.36	2.35e-10	13		CFTR	-2.75	2.62e-05	14
PARP1	2.97	3.3e-10	20		COMMD1	-2.65	3.01e-05	7
CDKN2A	3.12	4.46e-10	26		BCL6	-3.1	3.9e-05	19
NOS2	2.88	5.87e-10	17		LGR4	-2.38	4.36e-05	9
IL17RA	2.7	7.89e-10	15		SIGIRR	-2.58	4.54e-05	7
SASH1	4.03	1.03e-09	35		IL1RN	-2.22	4.54e-05	7
MAP3K7	2.61	1.35e-09	11		ATG16L1	-2.2	5.54e-05	5
IRF7	4.15	4.08e-09	12		ZFP36	-2.43	6.9e-05	12
NFKBIA	2.24	4.49e-09	12		CHRNA7	-2.79	7.73e-05	8
PTPRJ	3.36	9.91e-09	33		NR1H2	-2.48	9.16e-05	14
IFIH1	2.92	1.8e-08	13		PRKAA	-2.21	0.000106	5
C3	3.23	2.16e-08	14		PRDM1	-2.72	0.00011	15
IL5	3.95	2.43e-08	25		PTAFR	-2	0.000131	4
TREM1	3.26	2.84e-08	10		BIRC2	-2	0.000131	4
F2RL1	2.97	3.29e-08	13		TRIM21	-2.21	0.000302	5
NOTCH1	2.61	3.73e-08	13		ADA	-2.61	0.000323	7
IRF5	3.21	6.05e-08	14		TRAIP	-2.4	0.000426	6
NFKB1	2.04	7.89e-08	12		HSF1	-2.3	0.000506	13
MAVS	3.05	8.33e-08	10		ABCB4	-2.63	0.000541	7
IL1R1	2.75	1.35e-07	12		ADGRF5	-2	0.000559	4
CD38	3.78	1.93e-07	9		TRAF3	-2.86	0.0006	10
ANKRD42	2.43	1.96e-07	10		ASXL1	-2.65	0.000687	7
SLC16A3	2.38	1.96e-07	18		APOA1	-2	0.000696	5
PPIF	2.24	2.18e-07	11		PTPN22	-2.43	0.000774	6
IL2	2.9	2.32e-07	12		RCAN1	-2	0.000962	4
Interferon alpha	2.96	3.01e-07	12		GON4L	-2.22	0.000997	5
KRT17	2.71	3.11e-07	12		MT1	-2.45	0.00102	6
NFkB (complex)	3.55	3.81e-07	28		MT2	-2.45	0.00102	6
P38 MAPK	3.8	3.84e-07	31		POR	-3.03	0.00108	21
CXCL2	2.59	4.08e-07	9		BPIFA1	-2	0.00153	4
SHARPIN	2	4.08e-07	8		ABCG1	-2.58	0.00161	7
KITLG	2.57	4.58e-07	8		NODAL	-2.24	0.00187	5
RIPK2	2.81	4.68e-07	16		UCP2	-2.18	0.00187	5
TLR5	2.77	4.79e-07	8		MRTFB	-2.24	0.00188	12
LCN2	2.07	5.5e-07	8		ADAMTS12	-2.43	0.00209	6
DDX58	3.53	6.34e-07	9		ITCH	-2	0.0023	4
STAT2	2.21	6.63e-07	14		CD200	-2.18	0.00247	5
TNFSF11	2.01	6.63e-07	10		LRP1	-2.41	0.00317	6
IL17C	2.79	7.77e-07	13		PLA2G2D	-2	0.00456	4
TLR2	3.71	8.45e-07	8		MRTFA	-2.24	0.00541	12
AGER	2.56	9.45e-07	8		TRAF2	-2.62	0.0103	7
TIRAP	2.59	1.4e-06	11		NBEAL2	-2	0.0127	4
IFN alpha/beta	2.27	1.63e-06	11		NCSTN	-2.22	0.0344	5
CEBPA	2.58	1.72e-06	9		MERTK	-2.09	0.0344	5
CGAS	2.42	2.08e-06	13
OGG1	2.23	2.14e-06	7
PRKD1	2.82	3.93e-06	7
STAT4	2.76	3.96e-06	12
Jnk	2.39	5.98e-06	7
IL12 (complex)	2.43	6.73e-06	7
TNK1	2.65	7.06e-06	17
CCL5	2.61	7.06e-06	19
CARLR	2	9.57e-06	7
ST14	2.21	1.01e-05	7
IL1A	3.09	1.06e-05	8
LAMA5	2.62	1.2e-05	8
GM21596/HMGB1	2.42	1.2e-05	24
TRPV4	2.8	1.43e-05	10
ARHGAP21	3.32	1.68e-05	7
ICAM1	2.39	1.93e-05	7
STAP2	2.4	2.03e-05	11
NLRC4	2.24	2.58e-05	11
PLCE1	2.17	2.58e-05	7
TLR7	3.04	2.67e-05	15
PRKCA	2.64	3.01e-05	6
FABP4	2.6	3.01e-05	6
CLEC7A	2.57	3.01e-05	6
LEP	2.13	3.15e-05	6
MARK2	2.33	3.3e-05	15
IL-1R	2.22	3.6e-05	7
ATP7B	3	3.97e-05	7
IL13	2.31	4.13e-05	6
C5AR1	2.74	5.11e-05	6
PLK2	2.12	5.72e-05	7
PIK3R1	2.3	5.76e-05	7
FZD9	2.43	6e-05	14
NR3C2	2.22	6e-05	6
IL23A	2.62	6.65e-05	6
VEGF	2.31	6.9e-05	13
ERK1/2	2.34	7.04e-05	6
PLK4	2.12	7.73e-05	8
MIF	2.36	8.27e-05	13
IRF1	2.63	9.77e-05	9
SCAP	2.16	0.000122	9
HSPD1	2	0.000131	12
TANK	2.24	0.000135	15
BAK1	2.81	0.000176	12
ERK	2.98	0.000179	37
GSK3B	2.58	0.000179	14
HSP90B1	2.55	0.000182	8
PROCR	2.22	0.000185	32
CTSB	2.19	0.000185	5
MTORC1	2.86	0.000284	20
CCL11	2.16	0.000302	16
CARM1	2	0.000302	6
TNFSF12	3.07	0.000304	6
IL18	2.76	0.00031	5
INSR	2.2	0.000364	6
AKT	2.21	0.00042	5
IL33	2.75	0.000447	9
BAX	2.99	0.000505	13
GPR84	2	0.000559	5
MAP2K3	2.4	0.00058	5
EGR1	2.92	0.000659	5
RIPK1	2.21	0.000696	11
TNFRSF18	2.18	0.000696	30
BCL10	2.17	0.000696	5
MAPKAPK2	2.18	0.000718	7
PRKCE	2.43	0.000774	5
NEK6	2	0.000962	9
KLF6	2	0.00102	12
IGE	2.57	0.00107	6
IRS1	2.53	0.00114	5
IFNL3	2.21	0.00138	5
TGIF1	2	0.00153	5
IRF8	2.07	0.0016	14
TLR	2.39	0.00161	5
CD14	2.18	0.00166	30
STIM1	2	0.0023	8
BNIP3L	2.33	0.00241	8
JAK2	2.36	0.00259	15
GSK3	2.45	0.00317	11
TRAF6	2.36	0.00385	21
ITGA5	2	0.00456	49
CD3	3.09	0.00469	11
CD28	3.3	0.00541	4
JUN	2.21	0.00598	4
PRKCD	2.19	0.00605	4
MAPK9	2.99	0.00756	6
SPI1	2.18	0.00957	4
BTK	2.35	0.00959	4
CTSS	2.22	0.0111	5
TNFRSF1B	2.7	0.014	4
IL15	2.75	0.0176	4
FCER1	2.15	0.0179	8
