# Supplementary material for: Sperm modulate uterine immune parameters relevant to embryo implantation and reproductive success in mice
Source: Commun Biol. 2021 May 14;4:572. doi: 10.1038/s42003-021-02038-9 (PMC8121928; doi:10.1038/s42003-021-02038-9)
Supplement: Supplementary file 8 — Supplementary Data 6 [file 42003_2021_2038_MOESM8_ESM.xlsx]

## Sheet: Sheet1
Supplementary Data 6. Bioinformatics prediction of novel seminal fluid signaling mediators. Ingenuity Pathway Analysis was utilized to predict upstream regulators of the differentially expressed genes between the vasectomized (vas) mated and unmated virgin estrus (con) females. Upstream regulators with a significant P value (< 5.0E-02) and predicted as activated (Z-score > 2) or inhibited (Z-scor…
Activated					Inhibited
Upstream Regulator	Z-score	P value	# DE targets		Upstream Regulator	Z-score	P value	# DE targets
TICAM1	4.07	4.84e-11	17		Alpha catenin	-2.53	7.18e-08	13
TLR4	3.49	1.68e-10	24		TRIM24	-3	6.88e-06	10
MYD88	4.19	6.91e-09	19		IL10RA	-2.03	6.7e-05	16
IFNG	2.55	2.92e-08	29		PRDM1	-2.16	0.000165	8
IL1B	2.78	9.37e-08	15		ACKR2	-2.24	0.000881	5
TNF	2.06	5.03e-07	19		ASXL1	-2	0.00134	4
IKBKG	2.36	8.94e-07	12		ITGB2	-2	0.00198	4
CHUK	2.47	1.29e-06	12		NCSTN	-2	0.00251	4
NOTCH1	2.79	1.4e-06	9		ID3	-2	0.0112	8
CEBPA	2.01	1.75e-06	13		ID2	-2	0.0112	8
NFATC2	2.45	6.52e-06	12		SOCS1	-2.24	0.0124	5
TBK1	2.83	9.54e-06	9		IL10	-2.39	0.0144	6
TLR3	3.41	1.72e-05	12		MTOR	-2.13	0.0239	7
IL2	2.45	4.59e-05	12		TP73	-2.22	0.0353	7
PTPRJ	2.45	0.000124	6
IKBKB	3.44	0.000134	12
HIF1A	3.01	0.00014	10
MARK2	2.24	0.000185	5
EGR1	2.38	0.000282	7
RELA	2.39	0.000655	8
ARHGAP21	2.24	0.000881	5
CSF2	2.5	0.000952	10
RIPK2	2.38	0.00102	6
TANK	2	0.00154	4
P38 MAPK	2.22	0.00173	6
KRT17	2	0.00175	4
TLR9	2.36	0.00251	9
SMAD3	2.59	0.00273	7
Vegf	2.24	0.00339	5
NR5A2	2	0.0165	4
TLR2	2.22	0.0245	5
DOCK8	2	0.0326	4
SASH1	2	0.0356	4
IRF3	2.2	0.0397	5
